# Supplementary material for: Reviewing the role of the environment in the talent development of a professional soccer club
Source: PLoS One. 2021 Feb 25;16(2):e0246823. doi: 10.1371/journal.pone.0246823 (PMC7906372; doi:10.1371/journal.pone.0246823)
Supplement: S1 Data — (XLSX) [file pone.0246823.s005.xlsx]

## Sheet: TDEQ
LINE FILE 1	CODE	AGE-GROUP	Q1	Q2	Q3	Q4	Q5	Q6	Q7	Q8	Q9	Q10	Q11	Q12	Q13	Q14	Q15	Q16	Q17	Q18	Q19	Q20	Q21	Q22	Q23	Q24	Q25			Q1 inversé	Q5 inversé	Q7 inversé	Q11 inversé	Q12 inversé	Q16 inversé	Q24 inversé
81	CAM0875	M15	3	5	5	5	2	4	4	5	5	5	4	2	5	5	3	2	2	5	5	5	5	3	4	3	4			4	5	3	3	5	5	4
75	LBB8700	M15		6	5	4	2	5	1	3	5	5	2	3	3	4	3	2	5	6	5	5	3	5	4	3	5				5	6	5	4	5	4
83	NYA0787	M15	3	6	6	4	2	3	2	4	6	3	2	5	5	3	2	4	1	6	1	4	4	6	4	3	6			4	5	5	5	2	3	4
69	MAD1222	M15	2	6	5	5	2	4	2	5	6	5	2	2	5	6	6	1	4	6	3	5	2	5	4	3	3			5	5	5	5	5	6	4
79	BAI5857	M15	5	5	3	1	2	6	3	3	3	3	2	2	3	2	2	4		6	5	3	4	5		2	2			2	5	4	5	5	3	5
68	KFG8618	M15	5	6	5	5	4	5	3	2	5	5	3	6	5	6	1	1	4	6	4	4	1	1	4	3	4			2	3	4	4	1	6	4
64	SAH2938	M15	6	6	5	3	1	6	1	5	5	6	1	2	1	6	6	6	3	6	6	6	6	4	6	1	4			1	6	6	6	5	1	6
65	SMH1031	M15	1	6	6	2	3	6	2	6	4	6	6	3	2	6	4	1	5	6	5	5	6	6	5	3	6			6	4	5	1	4	6	4
67	EJJ1585	M15	2	6	6	6	1	5	2	6	6	5	2	2	5	6	6	1	6	6	5	5	2	5	6	5	6			5	6	5	5	5	6	2
82	IOM3315	M15	3	6	6	5	1	6	1	6	3	6	2	3	5	5	4	1	5	6	5	5	5	2	5	2	4			4	6	6	5	4	6	5
63	YCN5748	M15	1	4	6	4	6	5	4	6	6	5	6	6	5	6	5	6	5	6	6	5	6	5	6	6	6			6	1	3	1	1	1	1
85	EJP5961	M15	3	5	6	3	1	5	2	5	6	6	4	2	6	3	5	3	2	6	6	4	5	5	6	2	5			4	6	5	3	5	4	5
80	PMD7146	M15	3	6	6	6	1	6	2	3	6	6	2	3	4	6	5	4	6	6	6	6	3	6	3	2	5			4	6	5	5	4	3	5
78	AER6010	M15	2	4	4	2	1	6	3	6	4	5	4	5	4	5	4	5	2	5	5	2	5	2	4	3	5			5	6	4	3	2	2	4
73	SSR1032	M15	2	5	6	4	3	5	4	5	3	5	6	4	5	5	5	2	4	6	5	5	6	4	3	3	4			5	4	3	1	3	5	4
70	LTR6530	M15	6	4	6	2	1	6	2	6	5	2	1	2	1	4	2	2	2	6	6	5	6	2	6	2	3			1	6	5	6	5	5	5
71	AJR3176	M15	2	6	6	4	2	4	1	4	5	5	6	2	6	5	5	2	3	6	5	5	5	5	5	4	5			5	5	6	1	5	5	3
74	VRR7666	M15	2	6	6	5	2	6	1	4	6	6	2	1	6	6	5	1	6	6	6	5	4	6	6	1	6			5	5	6	5	6	6	6
77	YET4101	M15	2	4	5	2	2	3	5	3		5	2	2	1	4	4	4	4	5	5	4	4	4	5	3	3			5	5	2	5	5	3	4
27	HDB2988	M16	4	3	6	1	1	5	4	3	4	6	2	2	1	6	3	5	1	6	5	3	3	4	4	3	1			4	2	4	5	6	6	6
13	SPS5869	M16	4	5	5	4	1	3	2	2	2	4	2	2	5	5	2	4	1	5	5	3	3	2	3	3	2			2	4	5	5	2	6	5
24	FSC2026	M16	2	6	5	3	2	6	4	5	5	5	2	4	5	5	5	3	4	6	5	5	4	3	5	2	5			1	1	2	3	2	3	2
38	MSB7174	M16	3	5	6	3	1	5	4	4	3	3	2	1	2	5	2	4	2	5	6	3	5	3	2	2	4			2	2	3	6	5	5	3
37	FSS6825	M16	3	6	5	4	3	5	3	5	2	3	3	3	3	3	3	2	3	6	6	5	5	4	5	4	5			1	2	2	4	4	4	2
62	SRB8471	M16	5	5	5	5	2	6	4	5	5	5	1	2	3	5	6	4	5	5	6	5	5	5	5	2	5			2	1	2	5	4	2	2
20	MPN6862	M16	5	6	6	2	1	6	1	6	4	5	3	3	5	6	3	1	3	6	4	6	5	6	5	4	3			1	1	1	4	2	4	4
66	BGO8397	M16	6	4	6	2	3	6	5	6	3	6	2	1	6	6	6	1	6	6	6	6	6	6	6	1	6			3	1	1	6	1	1	1
15	CLL7262	M16	1	6	6	6	1	6	1	6	6	4	1	3	6	6	5	6	6	6	6	1	3	4	3	4	5			6	6	6	6	1	1	3
26	RAJ7471	M16	2	5	5	4	1	6	2	6	4	6	1	1	5	6	5	2	3	6	5	6	5	1	2	3	3			5	6	5	6	2	5	4
12	DCK8689	M16	4	5	5	3	1	6	4	2	4	3	2	5	5	6	3	1	2	5	6	4	3	2	3	2	4			3	6	3	5	2	6	5
21	BDT8639	M16	3	5	4	5	2	6	1	4	3	5	2	2	4	4	5	2	3	6	5	3	3	2	5	2	3			4	5	6	5	3	5	5
11	BGB3039	M16	3	4	5	4	1	4	2	5	5	4	2	2	5	6	4	2	3	5	5	4	4	3	4	2	5			4	6	5	5	2	5	5
34	SVV1031	M16	3	4	3	2	5	4	5	5	5	3	4	2	2	6	4	5	3	4	4	2	2	4	3	4	2			3	3	2	5	5	4	5
22	SEM5558	M16	6	5	6	4	1	6	2	6	3	6	1	2	4	6	3	6	4	5	5	2	5	5	5	2	2			2	1	1	5	3	3	5
2	MME4875	M16	2	5	6	2	1	5	3	4	5	5	5	5	2	5	5	2	5	6	6	6	6	6	5	2	6			2	2	3	2	5	2	1
33	RIA7953	M17	3	5	3	1	2	4	2	6	4	3	1	2	3	5	4	2	3	5	3	3	6	4	4	3	2			2	3	1	5	4	4	5
30	CTA1233	M17	3	2	2	2	4	5	5	2	2	5	4	2	2	2	2	5	3	2	2	2	1	3	3	3	3			5	2	5	5	5	4	4
9	TAD1493	M17	4	5	6	4	4	6	3	4	5	6	3	3	5	5	3	4	4	5	4	5	5	4	4	2	4			2	1	3	4	2	3	3
25	SHD0786	M17	3	2	4	6	4	4	2	4	6	5	2	3	4	6	6	1	5	6	6	6	5	4	3	3	6			5	3	3	4	3	2	1
17	MNG7737	M17	4	4	4	3	3	4	2	2	2	4	3	5	6	6	4	3	3	4	3	4	6	5	4	4	3			3	3	5	2	1	4	4
18	MJG5120	M17	4	3	1	1	1	1	1	6	1	2	2	4	6	6	1	5	1	1	5	5	4	6	3	6	1			4	6	1	3	1	6	6
19	LEK6873	M17	3	4	1	1	1	2	1	4	3	3	2	5	6	6	1	6	2	4	4	3	6	4	5	6	2			3	5	3	2	1	5	5
50	SSK3956	M17	5	3	4	5	4	2	2	5	5	4	2	2	3	5	3	4	5	5	4	2	3	2	2	3	2			4	5	2	5	4	2	5
35	MNN9203	M17	3	3	4	3	3	3	3	5	3	5	3	2	6	5	3	3	1	4	5	4	6	3	2	2	2			4	4	4	4	1	4	5
23	HSK4416	M17	3	5	2	3	2	5	2	6	1	4	3	6	5	6	1	4	1	4	3	5	5	3	2	5	1			4	5	5	4	2	3	2
49	VG0986	M17	2	4	5	3	1	6	1	6	2	6	3	2	6	6	4	2	4	6	5	5	5	1	4	2	1			3	1	1	5	1	3	6
28	MPM4017	M17	5	5	4	5	3	5	6	5	5	5	2	2	5	5	5	2	2	4	5	6	6	5	4	4	5			2	2	2	5	2	5	2
48	MJ0410	M17	3	5	5	6	3	5	2	4	6	6	1	3	5	6	3	2	3	6	3	3	4	5	6	2	5			2	2	3	4	2	4	2
53	CPI0463	M18	6	2	5	5	1	4	2	6	3	6	1	4	4	6	1	3	5	5	6	5	4	2	5	2	5			5	3	1	3	3	2	2
55	NFV6400	M18	2	5	6	5	5	6	1	3	1	6	3	2	2	6	2	4	4	5	6	3	5	5	4	3	2			2	1	4	5	5	3	5
52	ZSA1903	M18	6	4	5	5	1	5	2	5	3	3	4	4	4	6	1	5	5	5	6	5	4	2	4	2	4			3	2	2	3	3	2	3
42	RJD5874	M18	2	5	5	2	2	6	4	5	3	6	4	2	5	5	3	5	4	6	2	4	5	4	5	3	4			2	1	2	5	2	3	3
58	PFF8984	M18	1	6	6	6	2	6	3	6	5	6	1	2	6	5	6	5	5	6	6	6	6	2	1	5	5			1	1	1	5	1	2	2
40	HAT5171	M18	2	6	4	4	1	1	2	5	5	6	3	2	3	1	2	1	4	5	4	2	2	5	4	2	4			1	6	2	5	4	3	3
57	ACC8692	M18	4	6	6	2	1	3	3	6	6	5	3	4	1	6	6	4	2	5	4	4	4	6	3	2	1			3	6	4	4	6	3	5
46	ZBS8257	M18	4	4	4	3	3	6	4	4	3	4	1	5	6	5	5	2	3	6	3	3	4	3	4	5	1			3	1	3	2	1	4	6
16	PAT8306	M18	6	6	4	4	1	5	2	6	4	6	6	1	5	1	2	1	4	5	3	6	1	6	5	1	3			1	6	5	1	2	6	6
43	IPO0882	m18	4	4	3	3	3	5	4	5	3	4	3	3	6	5	5	3	2	4	5	5	3	3	5	3	4			3	4	3	4	1	4	4
44	VAI3873	M18	3	4	5	4	2	3	2	2	2	3	2	4	6	6	2	4	1	4	3	3	5	4	3	4	1			4	5	5	5	1	3	3
45	IAS7447	M18	4	4	3	3	5	2	5	3	2	2	3	5	4	2	3	5	3	2	2	2	3	2	3	2	3			3	5	4	2	3	4	4
54	AKV6499	M18	6	5	5	3	1	1	2	2	1	6	3	2	3	1	1	3	2	2	1	3	2	3	2	2	2			2	6	5	5	4	5	5
59	SAZ6783	M18	4	5	6	2	2	5	3	6	5	6	2	2	5	6	6	4	2	6	5	5	6	5	5	1	3			2	2	1	5	2	5	4
41	EJC5910	M18	3	5	5	5	2	4	1	6	5	5	2	4	5	5	3	4	4	5	4	5	5	3	5	4	3			2	3	1	3	2	3	4
56	VDJ4669	M18	2	5	5	3	1	6	1	5	4	5	3	4	6	6	2	2	4	6	5	5	5	3	5	3	3			2	1	2	3	1	3	4
